# Supplementary material for: Experimental Evidence of Large Amplitude pH Mediated Autonomous Chemomechanical Oscillation
Source: Polymers (Basel). 2017 Oct 25;9(11):554. doi: 10.3390/polym9110554 (PMC6418536; doi:10.3390/polym9110554)
Supplement: Supplementary file 1 [file polymers-09-00554-s001.zip]

Archive with 2 entries (2 files):
- polymers-233591-supplementary.pdf
- video.avi
